# Supplementary material for: Sequences, Annotation and Single Nucleotide Polymorphism of the Major Histocompatibility Complex in the Domestic Cat
Source: PLoS One. 2008 Jul 16;3(7):e2674. doi: 10.1371/journal.pone.0002674 (PMC2453318; doi:10.1371/journal.pone.0002674)
Supplement: Figure S1 — (3.98 MB BZ2) [file pone.0002674.s001.bz2]

Archive with 44 entries (44 files):
- ./._Figure2A_1.png
- Figure2A_1.png
- ./._Figure2A_10.png
- Figure2A_10.png
- ./._Figure2A_11.png
- Figure2A_11.png
- ./._Figure2A_12.png
- Figure2A_12.png
- ./._Figure2A_13.png
- Figure2A_13.png
- ./._Figure2A_14.png
- Figure2A_14.png
- ./._Figure2A_15.png
- Figure2A_15.png
- ./._Figure2A_16.png
- Figure2A_16.png
- ./._Figure2A_17.png
- Figure2A_17.png
- ./._Figure2A_18.png
- Figure2A_18.png
- ./._Figure2A_19.png
- Figure2A_19.png
- ./._Figure2A_2.png
- Figure2A_2.png
- ./._Figure2A_3.png
- Figure2A_3.png
- ./._Figure2A_4.png
- Figure2A_4.png
- ./._Figure2A_5.png
- Figure2A_5.png
- ./._Figure2A_6.png
- Figure2A_6.png
- ./._Figure2A_7.png
- Figure2A_7.png
- ./._Figure2A_8.png
- Figure2A_8.png
- ./._Figure2A_9.png
- Figure2A_9.png
- ./._Figure2B_1.png
- Figure2B_1.png
- ./._Figure2B_2.png
- Figure2B_2.png
- ./._Figure2B_3.png
- Figure2B_3.png
